# Supplementary material for: Patient Readiness for Remote Healthcare Services in the Context of the COVID-19 Pandemic: Evidence From European Countries
Source: Front Public Health. 2022 Mar 15;10:846641. doi: 10.3389/fpubh.2022.846641 (PMC8964525; doi:10.3389/fpubh.2022.846641)
Supplement: Supplementary file 1 [file Table_1.XLSX]

## Sheet: Data 
indicators	Eurostat	Eurostat	Eurostat	Eurostat	Eurostat	Eurostat	Eurostat	Eurostat	Eurostat	Eurostat	Eurostat	own calculation based on Eurostat	WHO Global Health Expenditure Database	Insurance Europe
Country	Households - level of internet access	Individuals' level of digital skills	Individuals - internet use	Individuals - frequency of internet use	Individuals who used the internet for interaction with public authorities	Use of ICT at work and activities performed	Internet purchases by individuals (until 2019)	Proportion of population aged 65 and over (in % of total population)	At risk of poverty rate (in %), UK 2018	Housing cost overburden rate, 2019	Median equivalised net income (total, in EUR, annual) 2019	percentage of people with higher education (level 5-8) in the age group 15-74	Voluntary prepayment as % of current health expenditure in 2018	PHI penetration ratio (%), total premiums to GDP, 2018
Belgium	90	61	91	89	59	42	55	18.9	14.8	8.4	17821	34.17	5	0.39
Bulgaria	75	29	71	67	25	21	14	21.3	22.6	16	3111	23.94	1	0.11
Czechia	87	62	88	85	54	36	43	19.6	10.1	6.9	8460	20.27	0	0.06
Denmark	95	70	97	95	92	51	74	19.6	12.5	15.6	25062	30.9	2	0.22
Germany	95	70	94	91	59	51	71	21.5	14.8	13.9	17694	24.98	1	1.18
Estonia	90	62	91	88	80	47	56	19.8	21.7	4.4	9030	35.61	0	0
Ireland	91	53	91	88	61	32	59	14.1	13.1	4.2	19349	37.15	12	0.79
Greece	79	51	76	74	52	23	32	22	17.9	36.2	5167	25.75	4	0.13
Spain	91	57	91	88	58	33	47	19.4	20.7	8.5	10438	30.98	7	0.69
France	90	57	91	87	75	41	58	20.1	13.6	5.5	15568	30.44	7	0.54
Croatia	81	53	80	77	33	28	35	20.6	18.3	4.7	5460	21.86	4	0.14
Italy	85	42	78	74	23	32	28	22.8	20.1	8.7	11549	16.13	2	0.16
Cyprus	90	45	86	85	50	35	31	16.1	14.7	2.3	13030	35.39	11	0.68
Latvia	85	43	87	84	70	36	34	20.3	22.9	5.4	6412	28.93	1	0.14
Lithuania	82	56	82	81	55	35	38	19.8	20.6	4.8	5477	34.6	1	0
Luxembourg	95	65	97	93	60	46	63	14.4	17.5	10.1	23888	34.06	3	0.15
Hungary	86	49	83	80	53	29	35	19.3	12.3	4.2	4081	20.83	2	0.01
Malta	86	56	86	85	50	47	50	18.7	17.1	2.6	12699	21.78	2	0.12
Netherlands	98	79	96	95	81	59	70	19.2	13.2	9.9	20502	30.39	6	6.03
Austria	90	66	88	86	70	46	54	18.8	13.3	7	17615	28.35	5	0.57
Poland	87	44	82	78	40	31	41	17.7	15.4	6	4946	24.12	6	0.04
Portugal	81	52	76	73	41	35	28	21.8	17.2	5.7	7229	20.57	6	0.39
Romania	84	31	80	72	12	17	15	18.5	23.8	8.6	2710	14.43	1	0.04
Slovenia	89	55	84	81	53	38	45	19.8	12	4.1	10694	27.1	14	1.19
Slovakia	82	54	85	82	59	31	47	16	11.9	5.7	6236	21.13	0	0.22
Finland	94	76	95	93	87	49	55	21.8	11.6	4	18473	36.23	2	0.19
Sweden	96	72	98	95	86	45	70	19.9	17.1	9.4	17413	35.72	1	0.27
United Kingdom	96	74	96	95	63	49	80	18.4	18.6		:	35.02	3	0.3
mean	88.2143	56.5714	87.1429	84.3214	57.1786	38.0357	47.4286	19.2929	16.4071	8.25185	11856.1	27.8868	3.89286	0.526786
standard deviation	5.81414	12.574	7.29137	7.83654	19.5317	10.0939	17.3684	2.12985	3.89129	6.64185	6632.38	6.61737	3.69524	1.12737
volatility ratio	0.0659093	0.222268	0.0836714	0.0929365	0.34159	0.265381	0.366201	0.110396	0.237171	0.804892	0.559408	0.237294	0.949235	2.14009
	SCL - International Standard Classification of Education (ISCED 2011)
	https://ec.europa.eu/eurostat/ramon/nomenclatures/index.cfm?TargetUrl=LST_NOM_DTL_LINEAR&IntCurrentPage=2&StrNom=CL_ISCED11&StrLanguageCode=EN
	UrbaNn and rural living in the EU
	https://ec.europa.eu/eurostat/web/products-eurostat-news/-/EDN-20200207-1
